# Supplementary material for: Dynamic brain network states in human generalized spike-wave discharges
Source: Brain. 2018 Aug 28;141(10):2981–94. doi: 10.1093/brain/awy223 (PMC6158757; doi:10.1093/brain/awy223)
Supplement: Supplementary Videos [file awy223_supp.zip]

Archive with 4 entries (3 files):
- awy223-suppl_data/
- awy223-suppl_data/brain-2018-00512-File008.avi
- awy223-suppl_data/brain-2018-00512-File006.avi
- awy223-suppl_data/brain-2018-00512-File007.avi
